# Supplementary material for: Risk factors associated with the occurrence of anthrax outbreaks in livestock in the country of Georgia: A case-control investigation 2013-2015
Source: PLoS One. 2019 May 2;14(5):e0215228. doi: 10.1371/journal.pone.0215228 (PMC6497231; doi:10.1371/journal.pone.0215228)
Supplement: S1 Data — (XLSX) [file pone.0215228.s003.xlsx]

## Sheet: Data
Deidentified ID	Case_Control	Case_vs_All_Controls	Case_vs_AC	Case_vs_VC	SpeciesAnml	Respondent	Year	IntrvwType	LangQuest	R1	R2	Q1_1_R1	Q3_R1	Q3_1_R1	Q4_R1	Q4_1_R1	Q5_R1	Q6_R1	Q10_R1	Q10_1_r1	Q10_2_R1	Q11_R1	Q11_R1_A	Q12_R1	Q12_1_R1	Q12_2_R1	Q13_yr_R1	Q13_mo_R1	month fraction	AGE_yr	Q14_R1	Q15_yr_R1	Q15_mo_R1	Q10_3_R1	Q13_R1_A	Q15_R1_A	Q16_R1	Q16_1_R1_1	Q16_1_R1_2	Q16_1_R1_3	Q16_1_R1_4	Q16_1_R1_4a	Q16_1_R1_5	Q16_1_R1_6	Q16_1_R1_7	Q16_1_R1_7a	Q17_R1	Q17_1_R1	Q18_R1
1	ac	0	0		1	R1	2014	3	1	0		0	0		1	40	50	1	1	2		1		1	2		7			7	2	7		Maysa, Red	No	No	2	No	No	No	No		No	No	No		2		2
1	ac	0	0		1	R1	2014	3	1	0		0	0		3	50	62	0	1	1	496088	1		1	1		10			10	2	10		Maia	No	No	2	No	No	No	No		No	No	No		2		2
1	C	1	1	1	1	R1	2014	1	1	0		0	5	2	7	45	63	0	9			1		1	4		1			1	2	1		Black	No	No	2	No	No	No	No		No	No	No		2		2
1	vc	0		0	1	R1	2014	2	1	0		0	1	2	3	10	40	1	1	1	52348	1		1	1		6			6	2	6		Tsalik	No	No	2	No	No	No	No		No	No	No		2		2
1	vc	0		0	1	R1	2014	2	1	0		0	1	2	2		24	1	1	2		1		1	2		8			8	2	8		Tsabla	No	No	2	No	No	No	No		No	No	No		2		2
2	ac	0	0		1	R1	2013	3	1	0		0	1	1	2	45	63	0	1	1	37823	1		1	2		12			12	2	10		Black	No	No	2	No	No	No	No		No	No	No		2		2
2	ac	0	0		1	R1	2013	3	1	0			0		2	55	72	1	2			1		1	3		5			5	2	5		Red	No	No	2	No	No	No	No		No	No	No		2		2
2	C	1	1	1	1	R1	2013	1	1	0		0	1	1	2	30	50	0	2			1		2				4	0.333333	0.333333	2		4	Lamaza, Red	No	No	2	No	No	No	No		No	No	No		1	Milk, combined feed	2
2	vc	0		0	1	R1	2013	2	1	0		0	0		2	15	50	1	1		755207	2		1	1		6			6	1	6		Lamaza, chestnut color	No	No	2	No	No	No	No		No	No	No		2		2
2	vc	0		0	1	R1	2013	2	1	0	0	0	1	1	2	40	64	0	1	2		1		1	2		6			6	2	6		Tsira, red	No	No	2	No	No	No	No		No	No	No		2		2
3	ac	0	0		1	R1	2013	3	1	0		0	0		2	20	70	1	1	2		1		1	2		10			10	2			Lamazo, black and white	No	No	2	No	No	No	No		No	No	No		2		2
3	ac	0	0		1	R1	2013	3	1	0		0			2	50	72	1	1	2		1		1	2		7			7	2			Koka, Red	No	No	2	No	No	No	No		No	No	No		2		2
3	C	1	1	1	1	R1	2013	1	1	0		0	0		2	20	40	0	2			1		1	1		5			5	3			Grey	No	No	2	No	No	No	No		No	No	No		2		2
3	vc	0		0	1	R1	2013	2	1	0		0	0		2	20	46	1	1	1	GE87486	1		1	2		9	7	0.583333	9.58333	2			Lamazo, Black	No	No	2	No	No	No	No		No	No	No		2		2
3	vc	0		0	1	R1	2013	2	1	0		0	1	2	2	2	43	1	2			1		1	2		6			6	2	6		Tsikara, Red	No	No	2	No	No	No	No		No	No	No		2		2
4	ac	0	0		1	R1	2013	3	1	0		0	2	2	2	18	50	1	1	2		1		1	4		1	5	0.416667	1.41667	2			Obola, Black	No	No	2	No	No	No	No		No	No	No		2		2
4	ac	0	0		1	R1	2013	3	1	0		0	0		1	48	65	1	2			1		1	2		10			10	2			Black	No	No	2	No	No	No	No		No	No	No		3		2
4	C	1	1	1	1	R1	2013	1	1	0		0	0	2	1	14	70	0	2			1		1	1		3.5			3.5	2	3		White	No	No	2	No	No	No	No		No	No	No		2		2
4	vc	0		0	1	R1	2013	2	1	0		0	0		1	20	33	1	1	1	461975	1		1	1		6	8	0.666667	6.66667	2	6		Tsabla	No	No	2	No	No	No	No		No	No	No		2		2
4	vc	0		0	1	R1	2013	2	1	0		0	0		1	20	41	0	2			1		1	2		3			3	2	3		Beige	No	No	2	No	No	No	No		No	No	No		2		2
5	ac	0	0		1	R1	2013	3	1	0		0	1	2	1	40	60	1	1	2		1		1	1		5	6	0.5	5.5	2	6		Lamaza, Chestnut color	No	No	2	No	No	No	No		No	No	No		2		2
5	ac	0	0		1	R1	2013	3	1	0		0	1	1	2	60	75	1	1	2		2		1	1		13	6	0.5	13.5	2			Bochola, Red	No	No	2	No	No	No	No		No	No	No		2		2
5	C	1	1	1	1	R1	2013	1	1	0		0	0		1	4	64	0	2			1		1	1		4.5			4.5	2			Bochola, Light beige	No	No	2	No	No	No	No		No	No	No		2		2
5	vc	0		0	1	R1	2013	2	1	0		1	1	1	2	2014-03-04	60	1	2			1		2		2	2.5			2.5	2	2.5		Tetra, White	No	No	2	No	No	No	No		No	No	No		2		2
5	vc	0		0	1	R1	2013	2	1	0		0	1	2	2	4	55	1	2			1		1	1		7	5	0.416667	7.41667	2	7		Bochola, Red	No	No	2	No	No	No	No		No	No	No		2		2
6	ac	0	0		1	R1	2013	3	1	0		0	0		1	30	51	1	2			1		1	2		7			7	2	7		Bacho, Red	No	No	2	No	No	No	No		No	No	No		2		2
6	ac	0	0		1	R1	2013	3	1	0		0	0			50	67	0	2			1		1	2		4			4	3	4		Bachana, Chestnut color	No	No	2	No	No	No	No		No	No	No		2		2
6	C	1	1	1	1	R1	2013	1	1	0		0	0	2	1	50	70	0	2			1		1	2		7			7	2	7		Red	No	No	2	No	No	No	No		No	No	No		2		2
6	vc	0		0	1	R1	2013	2	1		0	0	1	1	1	50	60	0	2			1		1	1		7			7	2	7		Kvachi, Beige	No	No	2	No	No	No	No		No	No	No		2		1
6	vc	0		0	1	R1	2013	2	1	0		0	1	1	2	66	86	0	1			1		1	1		4			4	2	4		Bochola, Red	No	No	2	No	No	No	No		No	No	No		2		2
7	ac	0	0		1	R1	2013	3	1	0		0	0		2	60	78	1	1	2		1		1	2		12			12	2	12		White	No	No	2	No	No	No	No		No	No	No		2		1
7	ac	0	0		1	R1	2013	3	1	0	0	0	1		2	3	50	0	1	2		1		1	1		2	8	0.666667	2.66667	2			Notia, Black	No	No	2	No	No	No	No		No	No	No		2		2
7	C	1	1	1	1	R1	2013	1	1	0		0	0		1	50	69	1	1	2		1		1	2		5			5	3			Lamazo, Red	No	No	1	Yes	No	No	No		No	Yes	No		1	Owner feed animal with dark wheet	2
7	vc	0		0	1	R1	2013	2	1	0	0	0	0		1	45	64	1	2			1		1	1		11.5			11.5	3			Marta, Red	No	No	2	No	No	No	No		No	No	No		2		2
7	vc	0		0	1	R1	2013	2	1	0	0	0	1	1	2	10	47	0	1	2		1		1	4		2	8	0.666667	2.66667	3	1	8	Tskviti, Biege	No	No	2	No	No	No	No		No	No	No		2		2
8	ac	0	0		1	R1	2013	3	1	0		0	0		2	30	62	1	1	2		1		1	2		7			7	2	1	5	Lamazo, Chalisferi	No	No	2	No	No	No	No		No	No	No		1	Kombinirebuli sakvebi	2
8	ac	0	0		1	R1	2013	3	1			0	1		3	22	45	1	2			1		1	2		6			6	2	6		Black	No	No	2	No	No	No	No		No	No	No		2
8	C	1	1	1	1	R1	2013	1	1			0	1	1	2	33	53	1	9			1		1	4		1			1	2	1		Red	No	No	2	No	No	No	No		No	No	No		2		2
8	vc	0		0	1	R1	2013	2	1	0		0	1	1	2	28	60	1	1	1	634223	1		1	2		8			8	3			Lamazo, Red	No	No	2	No	No	No	No		No	No	No		3
8	vc	0		0	1	R1	2013	2	1	0		0	1	1	2	15	54	0	1	1	634289	1		1	1		8			8	2	8		Shvelia, Red	No	No	2	No	No	No	No		No	No	No		2		2
9	ac	0	0		1	R1	2013	3	1	0		0	1	1	1	10	41	0	1	2		1		1	4		3			3	2		1	Chestnut color	No	No	2	No	No	No	No		No	No	No		2		2
9	ac	0	0		1	R1	2013	3	1	0		1	1	1	2	50	65		1	2		2		1	1		8			8	2			Lamazo	No	No	1	No	No	No	No		Yes	No	No		2		2
9	C	1	1	1	1	R1	2013	1	1	0		1	1	1	1	30	51		1	1		1		1	4		2			2	3			Bochola, Grey	No	No	2	No	No	No	No		No	No	No		2		2
9	vc	0		0	1	R1	2013	2	1	0		0	1	1	2	60	78	1	1	2		1		1	1		6			6	3		1	Irema, Red	No	No	2	No	No	No	No		No	No	No		2		2
9	vc	0		0	1	R1	2013	2	1	0		0	0		2	30	58	1	2			1		1	2		10			10	2	10		Red	No	No	2	No	No	No	No		No	No	No		2		2
10	ac	0	0		1	R1	2013	3	1	0	0	0	1	1	2	40	45	0	1	2		1		1	3		2			2	2	1		Red	No	No	2	No	No	No	No		No	No	No		2		2
10	ac	0	0		1	R1	2013	3	1	0	0	0	1	1	2	60	77	0	1	2		1		1	1		7			7	2	6		Lamazi, Black	No	No	2	No	No	No	No		No	No	No		2		2
10	C	1	1	1	1	R1	2013	1	1	0		0	0		2	60	80	1	2			2		1	1		8			8	2	7		Lamazo, Black	No	No	2	No	No	No	No		No	No	No		2
10	vc	0		0	1	R1	2013	2	1			0	1	2	2	10	42	1	1	2		1		1	1		3	6	0.5	3.5	2	3	6	Lamazo, Red	No	No	2	No	No	No	No		No	No	No		2		2
10	vc	0		0	1	R1	2013	2	1	0		0	1	2	2	1	19	1	2			1		1	4		2	5	0.416667	2.41667	2	2		Natsara, Grey	No	No	2	No	No	No	No		No	No	No		2		2
11	ac	0	0		1	R1	2014	3	1	0		0	0		1	20	53	0	1	2		2		1	4		1			1	2		7	Chestnut	No	No	2	No	No	No	No		No	No	No		2		2
11	ac	0	0		1	R1	2014	3	1	0		0	0		1	20	47		1	2		1		1	2		10			10	3	10			No	No	2	No	No	No	No		No	No	No		2		2
11	C	1	1	1	1	R1	2014	1	1	0		0	0		3	15	51	0	2			3		1	4		1			1	2		2	Black	No	No	2	No	No	No	No		No	No	No		1		2
11	vc	0		0	1	R1	2014	2	1	0		0	4	2	1	40	56	0	1	2		2		1	1		2			2	2	2		Zhenia, Striped	No	No	2	No	No	No	No		No	No	No		2		2
11	vc	0		0	1	R1	2014	2	1	0		0	0		1	25	50	0	1	1	08-87653	1		1	2		5			5	2	5		Mariam, grey	No	No	2	No	No	No	No		No	No	No		2		2
12	ac	0	0		1	R1	2015	3	1	0		1	1	2	2	20	26	0	1	2		1		1	1		5	6	0.5	5.5	2	5	6	Khala. Black	No	No	2	No	No	No	No		No	No	No		2		2
12	ac	0	0		1	R1	2015	3	1	0		1	0		2	50	67	1	1	2		1		1	1		5			5	2	5		Tsada. Red	No	No		No	No	No	No		No	No	No		2		2
12	C	1	1	1	1	R1	2015	1	1	0		0	1	2	2	30	42	0	1	2		1		1	3		3			3	3	3		Black	No	No	2	No	No	No	No		No	No	No		2		2
12	vc	0		0	1	R1	2015	2	1	0		0	1	2	2	37	43	0	1	1	84541	1		1	2		7			7	2	7			No	No	2	No	No	No	No		No	No	No		2		2
12	vc	0		0	1	R1	2015	2	1	0		0	1	2	2	40	57	0	1	2		2		1	1		7			7	2	6		white	No	No	2	No	No	No	No		No	No	No		2		2
13	ac	0	0		1	R1	2014	3	1	0		0	0		2	40	67	1	2			2		1	4		1	2	0.166667	1.16667	2	1		Kvarana, Black	No	No	2	No	No	No	No		No	No	No		2		2
13	ac	0	0		1	R1	2014	3	1	0		0	0		2	15	57	1	1	2		2		1	2		12			12	2	5		Khatuli, black and white	No	No	2	No	No	No	No		No	No	No		2		2
13	C	1	1	1	1	R1	2014	1	1	0		0	0		2	10	58	0	2			1		2		1		3	0.25	0.25	2		3	Noname, Biege	No	No	2	No	No	No	No		No	No	No		2		2
13	vc	0		0	1	R1	2014	2	1	0		0	0		2	4	60	1	1	2		2		1	1		2	1	0.0833333	2.08333	2	2		Martha, Red	No	No	2	No	No	No	No		No	No	No		2		2
13	vc	0		0	1	R1	2014	2	1	0		0	0		2	15	38	0	1	2		2		1	2		12			12	2	10		Nisha, Red	No	No	2	No	No	No	No		No	No	No		2		2
14	ac	0	0		2	R1	2014	3	1	0	0	0	3	1	3	20	57	1	2					1	1		3			3	3	3		White	No	No	2	No	No	No	No		No	No	No		2		2
14	ac	0	0		2	R1	2014	3	2	0		0	0		1	10	43	0	2			1		1	1		2.9			2.9	2	2.9		???	No	No	2	No	No	No	No		No	No	No		2		2
14	C	1	1	1	2	R1	2014	1	1	0		0	2	1	1	20	60	0	2	2		2		1	2		2			2	2	3		White	No	No	2	No	No	No	No		No	No	No		2
14	vc	0		0	2	R1	2014	2	1	0	0	0	1	1	1	25	63	0	2			1		1	1		2			2	3	2		White	No	No	2	No	No	No	No		No	No	No		2		2
14	vc	0		0	2	R1	2014	2	1	0		0	0		1	15	28		2					2		1		8	0.666667	0.666667	2		8	Motley	No	No	2	No	No	No	No		No	No	No		2		2
15	ac	0	0		2	R1	2013	3	1	0		0	1	2	1	20	46	0	1	2				1	3		1			1	2		8	White	No	No	2	No	No	No	No		No	No	No		2		2
15	ac	0	0		2	R1	2013	3	1	0		0	0		3	23	58	0	2			1		1	3		1			1	3	1		White	No	No	2	No	No	No	No		No	No	No		2		2
15	C	1	1	1	2	R1	2013	1	1	0		0	3	2	2	7	34	0	2			1		1	3		4			4	3	4		White	No	No	2	No	No	No	No		No	No	No		2		2
15	vc	0		0	2	R1	2013	2	2	0		0	0		1	12	25	0	2			1		1	3		2.4			2.4	2	2.4			No	No	2	No	No	No	No		No	No	No		2		2
16	ac	0	0		1	R1	2013	3	1	0		0	4		2	30	43	0	1			1		1	1		7			7	2	4		Luska - White	No	No	2	No	No	No	No		No	No	No		2		1
16	ac	0	0		1	R1	2013	3	1	0		0	0		1	55	70	0	1			1		1	2		6			6	2	6		Nazo - Brown	No	No	2	No	No	No	No		No	No	No		2		2
16	C	1	1	1	1	R1	2013	1	1	0	0	0	2	2	1	20	60		2			1		2			1			1	2				No	No		No	No	No	No		No	No	No		2		2
16	vc	0		0	1	R1	2013	2	1	0	0	0	4	2	2	50	66	1	1	2		1		1			15			15	2	15		Lamazo - Black	No	No	2	No	No	No	No		No	No	No		2		2
16	vc	0		0	1	R1	2013	2	1	0	1	0			2	20	62	1	2			1		1			2.5			2.5	3	2.5		Tebro - Red	No	No	2	No	No	No	No		No	No	No		2		2
17	ac	0	0		1	R1	2013	3	2	0		0	0		1	10	48		2			1		1	2		6	6	0.5	6.5	2	6	6	Grey	No	No	2	No	No	No	No		No	No	No		2		2
17	ac	0	0		1	R1	2013	3	1	0			0		1	20	41	0	1	2	Do not remember	2		2		1	1.6			1.6	2	1		Black-motley	No	No	2	No	No	No	No		No	No	No		2		2
17	C	1	1	1	1	R1	2013	1	2	0				1	1	15	57	0	2			1		1	4		1	6	0.5	1.5	2	1	6	Red	No	No	2	No	No	No	No		No	No	No		2		2
17	vc	0		0	1	R1	2013	2	2	0		0	0		1	18	29	0	2			1		1	2		9			9	2	9		Black	No	No	2	No	No	No	No		No	No	No		2		2
17	vc	0		0	1	R1	2013	2	2			0	4	2	2	2014-10-15	50	0	1	2				1	3		5	6	0.5	5.5	2	5	6	Black	No	No	2	No	No	No	No		No	No	No		2
18	ac	0	0		1	R1	2013	3	1	0	0	0	1	1	1	50	66	0	1	2		1		1	1	1	3			3	2	3		Amodena, Grey	No	No	2	No	No	No	No		No	No	No		2
18	ac	0	0		1	R1	2013	3	1	0		0	4	2	2	14	52	1	1	2		1		1	1		16			16	2	14		Nisha, Black	No	No	2	No	No	No	No		No	No	No		2		2
18	C	1	1	1	1	R1	2013	1	1	0		0	4	1	1	20	54	0	1	2	Misha	1		2		1	5			5	3	5		Mishka	No	No	2	No	No	No	No		No	No	No		1	Pasture	2
18	vc	0		0	1	R1	2013	2	1	0		0	0		1	40	60	1	2	2		1		1	1		11			11	3	11		Tarzana, light brown	No	No	2	No	No	No	No		No	No	No		2		2
18	vc	0		0	1	R1	2013	2	1	0		0	4	2	1	35	49	0	1	2		1		1	1		8			8	3	8		Nikora, White	No	No	2	No	No	No	No		No	No	No		2		2
19	ac	0	0		1	R1	2013	3	1	0		0	3	2	2	24	65	0	1			1		1	2		6			6	2	6		Chrela, White/brown	No	No	2	No	No	No	No		No	No	No		2		2
19	ac	0	0		1	R1	2013	3	1	0			4	2	2	30	52	0	1			1		1	1		9			9	2	9		Mania, Grey	No	No	2	No	No	No	No		No	No	No		2		2
19	C	1	1	1	1	R1	2013	1		0		0	4	2	2	25	39	0	2			1		1	3			6	0.5	0.5	2		6	Kinda Black	No	No	2	No	No	No	No		No	No	No		1	Mothers milk, corn, alfalfa	1
19	vc	0		0	1	R1	2013	2	1	0		0	3	2	2	15	73	0	1			1		1	2		10			10	2	10		Roza, Black	No	No	2	No	No	No	No		No	No	No		2		2
19	vc	0		0	1	R1	2013	2	1	0		0	3	2	2	25	40	0	1			1		1		1	4			4	2	4		Bugha, Red	No	No	2	No	No	No	No		No	No	No		2		2
20	ac	0	0		1	R1	2013	3	1	0	0	0	4	2	2	23	45	0	1	2		1		1	1		10			10	2	7		Maro, Grey	No	No	2	No	No	No	No		No	No	No		2		2
20	ac	0	0		1	R1	2013	3	1	0		0	4	2	2	15-20	40	0	1	2		1		1	2		10			10	2	4		Gishera, Black	No	No		No	No	No	No		No	No	No		2		2
20	C	1	1	1	1	R1	2013	1	1	0	0	0	4	2	2	4	25	0	1	2		2		1	2		8			8	3		4	Shvelia, Brown	No	No	2	No	No	No	No		No	No	No		2		2
20	vc	0		0	1	R1	2013	2	1	0		0	4	2	2	10	25	0	1	2		1		1	2		7			7	2	6		Chrela, Motley(spoty)	No	No		No	No	No	No		No	No	No		2		2
20	vc	0		0	1	R1	2013	2	1	0		0	3	2	2	20	37	0	2	2		2		1	1		12			12	2	6		Sona, Black	No	No		No	No	No	No		No	No	No		2		2
21	ac	0	0		1	R1	2013	3	1	0		0	0		2	67	25	1	1	2				1	1		14			14	2	14		White	No	No	2	No	No	No	No		No	No	No		2		2
21	ac	0	0		1	R1	2013	3	1	0	0	0	1	1	2	44	20	0	1	2		1		1	1		6			6	2	5	7	Black	No	No	2	No	No	No	No		No	No	No		2
21	C	1	1	1	1	R1	2013	1	2	0		0	0		1	10	79	0	2			1		1	1		4			4	2	3.6		Bemi	No	No	2	No	No	No	No		No	No	No		2		1
21	vc	0		0	1	R1	2013	2				0	0		1	40	62	1	2			3	Kodoris kheoba	1	2		16			16	2	16		Seri	No	No	2	No	No	No	No		No	No	No		2		2
21	vc	0		0	1	R1	2013	2	1	0	0	0	1	1	2	50	65	0	2			1		1	2		9			9	2	9		Brown	No	No	2	No	No	No	No		No	No	No		2		2
22	ac	0	0		2	R1	2013	3	2	0		0	0		1	30	53	0	2			1		1	3		5			5	2	5		White	No	No	2	No	No	No	No		No	No	No		2		2
22	C	1	1	1	2	R1	2013	1	2	0		0	0		3	20	63	0	2			1		1	3		2			2	2	2		White	No	No	2	No	No	No	No		No	No	No		2		2
23	ac	0	0		1	R1	2013	3	1	0		0	0		2	41	65	0	1	1	GE-0828756	1		1	2		5			5	2	4		Nisha	No	No	2	No	No	No	No		No	No	No		2		2
23	ac	0	0		1	R1	2013	3	1	0		0	1	2	2	15	59	0	1	2	Don not remember	1		1	1		3.6			3.6	2	2		Buchina, White	No	No	2	No	No	No	No		No	No	No		2		2
23	C	1	1	1	1	R1	2013	1	1	0		1	0		1	26	46	0	1	2	Do not remember	1		1	1		6			6	2	6		Tsabla	No	No	2	No	No	No	No		No	No	No		2		2
23	vc	0		0	1	R1	2013	2	2	0		0	0	2	1	32	52	0	2			1		1	1		2.6			2.6	2	2.6			No	No	2	No	No	No	No		No	No	No		2		2
23	vc	0		0	1	R1	2013	2	2	0		0	0	2	1	26	36	0	2			1		1	3		2.6			2.6	2	2.6			No	No	2	No	No	No	No		No	No	No		2		2
24	ac	0	0		2	R1	2013	3	1	0		0	4		2	15	40	0	1			1		1	1		10			10	2	10		Mura, Grey	No	No	2	No	No	No	No		No	No	No		2		2
24	ac	0	0		2	R1	2013	3	1	0		0	0		1	40	62	0	1			1		1			11			11	2	11		Naima, Black	No	No	2	No	No	No	No		No	No	No		2		2
24	C	1	1	1	2	R1	2013	1	2	0		0	0	2	1	45	63	0	2			1		1	3					0	2				No	No	2	No	No	No	No		No	No	No		2		2
24	vc	0		0	2	R1	2013	2	2	0		0	0	2	1	15	50	0	2	2				1	4		3			3	2	3			No	No	2	No	No	No	No		No	No	No		2		2
24	vc	0		0	2	R1	2013	2	2	0		0	0	2	1	40	53	0	2			1		1	1		3			3	2	3			No	No	2	No	No	No	No		No	No	No		2		1
25	ac	0	0		1	R1	2014	3	1	0		0	1	2	2	40	70	1	2			1		2		1	1			1	2	1		Red	No	No	2	No	No	No	No		No	No	No		2		2
25	ac	0	0		1	R1	2014	3	1	0		0	0		2	32	51	0	1	2		3		1	2		3	5	0.416667	3.41667	3	3	5	Ciberashka, Grey	No	No	2	No	No	No	No		No	No	No		2		2
25	C	1	1	1	1	R1	2014	1	1	0		1	1	2	2	1	52	1	2			2		1	4			5	0.416667	0.416667	2		5	Marta, Dark	No	No	2	No	No	No	No		No	No	No		2		2
25	vc	0		0	1	R1	2014	2	1	0		0	0		2	10	54	0	2			1		2		1		3	0.25	0.25	2		3	Black	No	No	2	No	No	No	No		No	No	No		2		2
25	vc	0		0	1	R1	2014	2	1	0		0	1	2	2	20	51	1	2			1		1	4		1	2	0.166667	1.16667	2	1	5	Valey red	No	No	2	No	No	No	No		No	No	No		2		2
26	ac	0	0		1	R1	2014	3	1	0		0	0		2	40	53	1	2			1		1	2		8			8	2	8		Muresha, Red	No	No	2	No	No	No	No		No	No	No		2		2
26	ac	0	0		1	R1	2014	3	1	0		0	3	2	2	40	74	1	1	2		1		1	2		8			8	2	8		Zoya, Yellow	No	No	2	No	No	No	No		No	No	No		2		2
26	C	1	1	1	1	R1	2014	1	1	0		0	4	2	2	10	41	0	2			3		1	4		1.5			1.5	2	0.5		Kinda black	No	No	1	No	No	No	No		No	No	Yes	Couldn't deal with other cattle	2		1
26	vc	0		0	1	R1	2014	2	1	0		0	1	2	2	20	40	1	2			2		1	2		7			7	2	6		Maia, White	No	No	2	No	No	No	No		No	No	No				2
26	vc	0		0	1	R1	2014	2	1	0		0	0		2	24	48	1	1	2		2		1	2		12	5	0.416667	12.4167	2	8		Martha, Brown	No	No	2	No	No	No	No		No	No	No		2		2
27	ac	0	0		2	R1	2013	3	1	0	1	0	1	2	2	34	42	0	2			1		1	1		3			3	2	3		White	No	No	2	No	No	No	No		No	No	No		2		2
27	ac	0	0		2	R1	2013	3	1	0	0	0	3	1	2	30	52	0	2			1		1	3		2			2	3	2			No	No	2	No	No	No	No		No	No	No		2		2
27	C	1	1	1	2	R1	2013	1		0		0	1	2	1	40	47	1	2			1		1	3		3			3	2	3			No	No	2	No	No	No	No		No	No	No		2		2
27	vc	0		0	2	R1	2013	2	2	0		0			4	6	37	0	2	2		2	???	1	1		2			2	2		1	???	No	No		No	No	No	No		No	No	No		2		2
27	vc	0		0	2	R1	2013	2	2	0		0			1	19	41	0	2	2		1		1	3		5			5	2	4			No	No	2	No	No	No	No		No	No	No		2		2
28	ac	0	0		3	R1	2013	3	1	0		0	0		1	28	45	0	1			1		1	1		2			2	3	2			No	No	2	No	No	No	No		No	No	No		2		2
28	ac	0	0		3	R1	2013	3	2	0		0	0		1	10	41	0	2			1		1	1		3	8	0.666667	3.66667		3	8	White	No	No	2	No	No	No	No		No	No	No		2
28	C	1	1	1	3	R1	2013	1	2	0		0	1	2	3	2014-10-15	58	1	2			1		1	1					0	2			White	Yes	Yes	2	No	No	No	No		No	No	No		1		2
29	ac	0	0		1	R1	2014	3	1	0	0	0	1	1	2	23	41	0	1	2		1		1	2		6			6	3	6		Grey	No	No	2	No	No	No	No		No	No	No		2		2
29	ac	0	0		1	R1	2014	3	1	0		1	0		2	60	75	1	1	2		1		1	2		4			4	2		4	Jeiran, Chestnut	No	No	2	No	No	No	No		No	No	No		2		2
29	C	1	1	1	1	R1	2014	1	1	0		0	1	2	2	20	42	0	1	2		1		1	2		4			4	2	4		White	No	No	1	Yes	No	No	No		No	Yes	No		2
29	vc	0		0	1	R1	2014	2	1	0		0	1	2	2	15	41	0	1	2		1		2	2		4			4	2	4		Karaina	No	No	2	No	No	No	No		No	No	No		2		2
29	vc	0		0	1	R1	2014	2	1	0		0	3		2	58	76	0	1	2		1		1	2		3			3	2	3		Tsabla	No	No	2	No	No	No	No		No	No	No		2
30	ac	0	0		1	R1	2014	3	1	0	0	0	1	1	2	40	45	0	1		Nisha, Gey	2		1	2		6			6	2	6			No	No	2	No	No	No	No		No	No	No		2		2
30	ac	0	0		1	R1	2014	3	1	0		0	3	1	2	35	45	0	1	2		1		1	2		12			12	2	12		Black	No	No	2	No	No	No	No		No	No	No		2		2
30	C	1	1	1	1	R1	2014	1	1	0		0	1	2	2	15	25	0	1	2		1		1	2		6			6	2	6		Red	No	No	2	No	No	No	No		No	No	No		2		2
30	vc	0		0	1	R1	2014	2	1	0		0	1	1	2	30	47	0	1	2		1		1	2		8			8	2	8		Nargiza, White	No	No	2	No	No	No	No		No	No	No		2		2
30	vc	0		0	1	R1	2014	2		0		0	3	2	2	10	29	1	1	2		1		1	2		6			6	2	6		White	No	No	2	No	No	No	No		No	No	No		2		2
31	ac	0	0		1	R1	2013	3	1	0		0	0		1	20	41	0	2			1		1	1		6			6	2	6		Manano, Chestnut color	No	No	2	No	No	No	No		No	No	No		2		2
31	ac	0	0		1	R1	2013	3	1	0		0	0			25	56	0	2			1		1	1		3			3	2	3			No	No	2	No	No	No	No		No	No	No		2		2
31	C	1	1	1	1	R1	2014	1	1	0		0	0		1	50	63	0	2			1		1	1		4			4	2	4		Karas, Black-motley	No	No	2	No	No	No	No		No	No	No		2		2
31	vc	0		0	1	R1	2013	2	1	0		0	0		1	32	53	0	2			1		1	1		6			6	2	6		Shavdo, Chestnut color	No	No	2	No	No	No	No		No	No	No		2		2
31	vc	0		0	1	R1	2013	2	1	0		0	0		1	25	66	0	2			1		2		1	2.6			2.6	2	2.6		Nisha, Color of honey	No	No	2	No	No	No	No		No	No	No		2		2
32	ac	0	0		1	R1	2015	3	1	0		0	0		2	31	44	0	1	2		1		1	2		3			3	2	3		red	No	No	2	No	No	No	No		No	No	No		2		2
32	ac	0	0		1	R1	2015	3	1	0		0	0		2	68	76	0	1			1		1	2		7			7	2	7		Saldala, white	No	No	2	No	No	No	No		No	No	No		2		2
32	C	1	1	1	1	R1	2015	1	1	0		0	0		1	20	42	1	2			1		2		1	1			1	2	1		Grey	No	No	2	No	No	No	No		No	No	No		2		2
32	vc	0		0	1	R1	2015	2	1	0		0	1	1	2	20	46	1	2			1		1	2		12			12	2	12		Tetrua, White	No	No	2	No	No	No	No		No	No	No		2		2
32	vc	0		0	1	R1	2015	2	1	0		0	0		1	25	52		2			1		1	1		4			4	2	4			No	No	2	No	No	No	No		No	No	No		2		2
33	ac	0	0		1	R1	2014	3	1	0		0	2		2	20	63	1	1	2		1		1	1		5			5	2	5		Moso, Beige	No	No	2	No	No	No	No		No	No	No		2		2
33	ac	0	0		1	R1	2014	3	1	0		1	1	2	1	25	51	1	1	2		1		1	1		4			4	2	4		"Nisha" , Black	No	No	2	No	No	No	No		No	No	No		2		2
33	C	1	1	1	1	R1	2014	1	1	0		0	0		1	15	51	0	2			1		1	1		9			9	3	9		Maro, Red	No	No	2	No	No	No	No		No	No	No		2		2
33	vc	0		0	1	R1	2014	2	1	0	0	1	4		1	4	18	0	1		Ge1111991	1		1	3		5			5	2		9		No	No	2	No	No	No	No		No	No	No		2
33	vc	0		0	1	R1	2014	2	1	0	0	1	4		1	26	40	0	1	2		1		1	3		4			4	2	4		Tebro, Red	No	No	2	No	No	No	No		No	No	No		2		2
34	ac	0	0		1	R1	2014	3	1	0		0	0		1	50	69	0	2			2		1	1		7	5	0.416667	7.41667	3	6		Lenka, Black	No	No	2	No	No	No	No		No	No	No		2
34	ac	0	0		1	R1	2014	1	1	0		0	1	2	1	15	74	1	1	2		1		1	1		9			9	2	9		Bakhala, Black	No	No	2	No	No	No	No		No	No	No		2		2
34	C	1	1	1	1	R1	2014	1	1	0		0	0		1	25	52	1	1	2		1		1	1		3	1	0.0833333	3.08333	2	3	1	Tsablia	No	No	2	No	No	No	No		No	No	No		2		2
34	vc	0		0	1	R1	2014	2	1	0	0	0	1	1	3	10	45	0	1	2		3		1	2		7			7	2	5		punctate	No	No	2	No	No	No	No		No	No	No		2		2
34	vc	0		0	1	R1	2014	2	1	0	0	0	1	1	3	25	68	1	1		68536	1		1	2		10	5	0.416667	10.4167	3	10	5	Nisha, Yellow	No	No	2	No	No	No	No		No	No	No		2		2
35	ac	0	0		1	R1	2014	3	1	0		0	0		2	42	54	0	2			1		1	4		1			1	2	1		Nisha, Maroon	No	No	2	No	No	No	No		No	No	No		2		2
35	ac	0	0		1	R1	2014	3	1	0		0	0	1	1	3	76	1	2			1		1	1		5			5	2	3			No	No	2	No	No	No	No		No	No	No		2		2
35	C	1	1	1	1	R1	2014	1	1	0		0	0		1	25	53	1	2			3		1	4			7	0.583333	0.583333	2		6	Black	No	No	2	No	No	No	No		No	No	No		2		2
35	vc	0		0	1	R1	2014	2	1	0		0	0		2	50	73	1	1	2		1		1	1		10			10	2	10		Martskva, Red	No	No	2	No	No	No	No		No	No	No		2		2
35	vc	0		0	1	R1	2014	2	1	0		0	0		2	15	46	1	1	2		1		1	4		3			3	2	3		Tsitura, Red	No	No	2	No	No	No	No		No	No	No		2		2
36	ac	0	0		1	R1	2013	3	1	0		0	1	2	2	3	33	1	1	1	595950	1		1	1		5	6	0.5	5.5	2	5	6	Red	No	No	2	No	No	No	No		No	No	No		2		2
36	ac	0	0		1	R1	2013	3	1	0		0	0		2	14	40	1	1	2		1		1	1		7			7	1	5		Pakizo, Red	No	No	2	No	No	No	No		No	No	No		2		2
36	C	1	1	1	1	R1	2013	1	1	0		0	1	1	2	15	35	0	1	2		1		1	1		3			3	2	3		Chestnut color	No	No	2	No	No	No	No		No	No	No		2		2
36	vc	0		0	1	R1	2013	2	1	0	0	0	1	1	2	65	71	1	1	2		1		1	2		6			6	1	6		Vardia, White	No	No	2	No	No	No	No		No	No	No		2		2
36	vc	0		0	1	R1	2013	2	1	0		0	0		2	45	67	0	1	2		1		1	1		8			8	2	8		Choko Tsabla	No	No	2	No	No	No	No		No	No	No		2		2
[truncated: 358 more columns]
